# Supplementary material for: Elemental Fingerprinting of Wild and Farmed Fish Muscle to Authenticate and Validate Production Method
Source: Foods. 2022 Oct 4;11(19):3081. doi: 10.3390/foods11193081 (PMC9562899; doi:10.3390/foods11193081)
Supplement: Supplementary file 1 [file foods-11-03081-s001.zip]

Archive with 1 entries (1 files):
- foods-1930180-supplementary.pdf
